# Supplementary material for: An RNAi screen for conserved kinases that enhance microRNA activity after dauer in Caenorhabditis elegans
Source: G3 (Bethesda). 2024 Jan 16;14(3):jkae007. doi: 10.1093/g3journal/jkae007 (PMC10917497; doi:10.1093/g3journal/jkae007)
Supplement: jkae007_Supplementary_Data [file jkae007_supplementary_data.zip]

Archive with 3 entries (3 files):
- Figure_S1_G3-2024-404825.pdf
- Table_S1_G3-2024-404825.xlsx
- Figure S2.pdf
